# Supplementary material for: Opportunistic screening for osteoporosis using hydroxyapatite measurements of the vertebral by thorax dual-energy spectral CT in postmenopausal females
Source: Sci Rep. 2022 Dec 14;12:21642. doi: 10.1038/s41598-022-26237-4 (PMC9750970; doi:10.1038/s41598-022-26237-4)
Supplement: Supplementary file 1 — Supplementary Information. [file 41598_2022_26237_MOESM1_ESM.xls]

## Sheet: Sheet1
性别	年龄	BMI	BMD	T	分级	HAP	CT
1	52	25.47	0.95	-0.5	1	181.1	173.53
1	50	30.26	0.85	-1.4	2	142.3	138.8
1	56	31.38	0.87	-1.2	2	145.66	138.26
1	58	26.74	0.7	-2.8	3	112.15	73.27
1	57	25.51	0.74	-2.3	2	122.52	91.99
1	54	23.84	0.87	-1.2	2	152.61	143.37
2	54	18.96	0.76	-2.3	2	180.94	203.07
1	60	24.74	1.01	0	1	170.38	167.08
2	55	28.44	0.64	-3.3	3	140.89	121.27
1	53	21.88	0.96	-0.5	1	160.53	154.15
1	58	22.42	0.91	-0.9	1	168.58	162.61
1	61	28.74	1.37	2.9	1	226.64	247.83
2	59	22.04	0.84	-1.6	2	142.16	131.51
2	67	28.34	0.78	-2.1	2	100.72	64.2
1	58	24.14	0.94	-0.6	1	141.58	128.28
2	56	22.93	0.75	-2.4	2	140.68	121.76
2	71	22.06	0.66	-3.1	3	132.03	119.28
2	50	24	0.9	-1.1	2	165.62	161.2
2	66	24.83	0.62	-3.5	3	127.75	114.38
2	51	27.49	1.15	1	1	244.47	278.44
1	53	22.76	1.07	0.5	1	177.25	189.71
1	63	26.8	1.2	1.5	1	188.95	199.54
1	57	29.37	0.88	-1.1	2	148.45	137.12
2	71	27.5	0.76	-2.3	2	114.15	90.63
1	51	26.77	0.75	-2.2	2	143.45	131.1
1	57	23.15	0.69	-2.7	3	134.68	109.61
2	66	25.19	0.66	-3.1	3	139.84	120.89
2	69	26.82	0.63	-3.4	3	117.28	78.42
1	69	22.23	0.72	-2.4	2	156.49	137.69
1	51	24.36	0.74	-2.3	2	130.01	116.39
2	54	33.52	0.89	-1.2	2	152.72	139.81
2	57	25.33	0.64	-3.3	3	113.77	87.29
2	61	22.43	0.68	-2.9	3	139.74	108.11
2	66	20.52	0.44	-4.9	3	91.39	55.31
2	54	23.44	0.75	-2.4	2	150.65	144.17
2	68	25.1	1.1	0.6	1	139.62	121.84
1	72	24.2	0.99	-0.2	1	159.63	152.06
2	56	23.86	0.79	-2	2	118.06	88.66
1	56	23.07	0.92	-0.8	1	194.98	215.06
2	55	19.53	0.85	-1.6	2	155.19	158.11
1	53	25.07	1.17	1.3	1	201.63	201.37
1	58	24.48	0.89	-1	2	146.67	132.51
1	58	22.34	0.95	-0.6	1	148.12	143.95
1	51	21.95	0.77	-2.1	2	162.52	168.76
2	58	23.4	0.54	-4.1	3	79.48	33.64
1	58	25.34	0.88	-1.1	2	144.9	132.01
1	56	26.8	0.94	-0.6	1	173.31	162.5
1	57	27.03	0.81	-1.7	2	152.56	151.9
1	59	23.69	0.96	-0.5	1	148.79	129.1
1	65	17.17	0.94	-0.6	1	166.57	175.52
1	53	27.06	0.96	-0.5	1	192.4	209.71
1	58	27.29	0.75	-2.2	2	138.52	119.29
2	60	23.83	0.64	-3.3	3	138.88	124.31
1	50	28.67	0.88	-1.1	2	125.72	120.47
2	60	29.9	0.69	-2.8	3	123.31	109.85
2	65	25.93	0.68	-2.9	3	130.06	105.45
1	52	22.52	0.65	-3	3	135.5	119.11
2	55	22.01	0.56	-3.9	3	135.54	116.14
2	61	27.26	0.65	-3.2	3	136.37	116.39
1	53	18.91	0.75	-2.2	2	135.98	135.22
2	58	25.8	0.81	-1.9	2	186.21	184.78
1	50	32.6	0.71	-2.6	3	130.01	122.92
2	54	21.03	0.74	-2.5	3	138.96	128.54
1	64	28.11	0.92	-0.8	1	123.4	89.82
2	50	24.94	1.02	-0.2	1	211.25	218.18
1	62	30.78	0.98	-0.3	1	146.08	136.29
1	50	29.17	0.86	-1.3	2	148.71	135.5
1	51	28.42	0.97	-0.4	1	148.22	132.37
2	57	18.67	0.79	-2.2	2	107.72	71.69
1	56	25.62	0.67	-2.9	3	137.03	114.49
2	56	24.46	0.66	-3.1	3	118.81	99.12
1	58	24.33	0.76	-2.2	2	131.6	112.68
1	58	24.73	0.99	-0.2	1	168.7	168.87
1	61	26.72	0.93	-0.7	1	131.91	98.2
2	56	30.27	0	-2.7	3	129.1	102.3
1	67	24.01	0.83	-1.5	2	155.61	145.19
2	53	23.51	0.78	-2.1	2	139.2	127.54
1	50	25.19	0.69	-2.7	3	153.86	148.41
2	62	19.75	0.65	-3.2	3	130.95	121.35
2	55	24.12	0.54	-4.1	3	139.47	121.16
2	52	18.97	0.65	-3.2	3	134.56	126.3
2	54	22.5	0.58	-3.8	3	133.41	116.1
2	61	25.08	0.72	-2.6	3	162.55	159.12
1	56	26.65	1.23	1.7	1	183.2	200
2	51	22.75	0.76	-2.3	2	169.77	177.82
2	55	24.46	0.56	-3.9	3	141.51	121.78
2	71	26.22	0.7	-2.8	3	102.65	72.47
1	55	25.7	0.81	-1.7	2	160.58	161.81
1	50	24.49	0.95	-0.6	1	180.78	180.1
1	73	28.93	0.85	-1.3	2	101.55	70.37
2	61	21.89	0.72	-2.6	3	123.09	88.08
2	62	22.84	0.85	-1.5	2	162.85	100.72
2	76	20.05	0.52	-4.3	3	127.31	72.44
2	65	21.44	0.5	-4.5	3	99.98	121.04
1	57	27.99	0.77	-2.1	2	127.09	107.26
2	58	21.85	0.83	-1.7	2	129.48	129.61
1	53	25.9	0.76	-2.2	2	146.07	163.11
1	55	22.73	1.14	1.1	1	168.73	175.28
2	67	25.1	0.65	-3.2	3	179.42	103.93
2	57	24.87	0.77	-2.2	2	126.03	119.69
1	52	24.11	1.07	0.4	1	137.02	157.45
2	51	19.98	0.68	-3	3	168.06	137.08
1	68	22.48	0.92	-0.8	1	144.11	70.62
2	53	23.65	0.82	-1.7	2	110.28	148.23
1	64	24.58	0.78	-2	2	154.09	112.65
2	61	21.67	0.57	-3.9	3	131.62	175.13
1	54	26.88	0.96	-0.5	1	165.17	164.31
2	56	24.5	0.77	-2.2	2	162.22	147.33
2	53	24.86	0.85	-1.5	2	154.7	100.92
2	54	23.75	0.58	-3.7	3	118.66	128
1	59	24.21	0.86	-1.3	2	157.3	144.47
1	62	25.04	0.79	-1.9	2	153.24	80.04
2	64	21.75	0.77	-2.2	2	109.32	115.83
2	60	23.45	0.75	-2.4	2	131.43	144.91
1	57	24.02	1.05	0.3	1	147.03	191.82
2	55	29.06	0.71	-2.7	3	189.54	156.84
1	52	26.36	1.02	0	1	168.88	183.46
1	52	23.02	0.71	-2.6	3	172.18	138.84
2	55	23.74	0.73	-2.5	3	149.74	157.9
2	65	20.88	0.61	-3.5	3	155.35	140.96
2	55	23.44	0.87	-1.3	2	148.33	89.87
2	54	22.68	0.68	-2.9	3	115.84	196.71
2	62	23.98	0.75	-2.4	2	193.61	133.28
1	55	26.49	0.94	-0.7	1	146.37	121.71
2	54	28.04	0.65	-3.2	3	135.06	201.63
1	51	29.37	0.88	-1.1	2	187.4	153.33
2	54	29.45	0.94	-0.8	1	159.75	93.17
1	67	25.83	0.96	-0.4	1	122.6	163.09
2	53	23.41	0.86	-1.4	2	163.34	171.3
1	52	23.79	0.79	-1.9	2	169.14	161.6
2	72	20.41	0.78	-2.2	2	116.67	91
1	55	23.51	0.9	-1	2	170.45	132.94
1	56	27.14	0.94	-0.6	1	141.38	113.42
2	53	25.91	0.55	-4	3	135.17	144.62
1	64	23.38	0.85	-1.4	2	168.35	152.21
1	50	27.61	0.99	-0.2	1	187.67	184.69
1	57	31.68	0.95	-0.5	1	141.32	131.77
2	66	21.79	0.86	-1.5	2	150.48	140.44
2	56	27.35	0.63	-3.4	3	149.14	134.76
2	63	25.89	0.76	-2.3	2	139.6	125.75
1	58	26.01	1.13	0.9	1	176.02	177.1
2	50	25.52	0.63	-3.3	3	138.35	118.48
1	61	21.53	0.58	-3.6	3	114.63	81.87
2	62	24.2	0.66	-3.1	3	133.07	121.76
2	50	23.8	0.84	-1.6	2	172.93	160.03
1	57	22.69	0.95	-0.5	1	171.55	168.91
2	50	22.74	0.97	-0.6	1	187.81	199.73
2	57	22.84	0.82	-1.7	2	162.87	151.43
2	50	24.6	0.93	-0.8	1	136.27	134.05
1	50	22.89	0.89	-1	2	155.35	136.8
1	52	31.35	1.02	0	1	168.73	168.29
1	56	26.43	0.98	-0.3	1	159.85	151.51
2	55	25.27	0.87	-1.4	2	164.74	156.94
2	58	26.38	0.72	-2.6	3	153.66	137.26
2	55	22.66	0.88	-1.2	2	214.58	224.38
1	73	27.45	0.93	-0.7	1	138.65	106.21
1	51	30.47	0.91	-0.9	1	163.46	148.71
1	58	23.07	0.9	-1	2	186.16	189.32
2	53	22.38	0.96	-0.6	1	175.42	172.29
2	50	27.03	0.89	-1.2	2	232.05	257.29
1	50	30.11	1.01	0	1	176.12	175.55
2	55	22.58	0.75	-2.4	2	132.57	118.71
2	54	20.41	0.75	-2.3	2	157.88	158.62
1	52	20.18	0.77	-2.1	2	146.46	133.11
1	60	22.28	0.93	-0.7	1	158.86	143.48
2	51	22.33	0.89	-1.2	2	158.41	152.54
1	52	33.1	0.88	-1.2	2	153.38	142.65
2	63	21.4	0.82	-1.8	2	148.27	137.04
1	62	25.63	0.86	-1.3	2	127.09	92.23
1	56	29.84	1.04	0.2	1	168.18	169.96
2	60	26.26	0.71	-2.7	3	125.05	99.99
1	58	26.89	1.21	1.6	1	169.35	154.29
1	55	24.74	1.09	0.6	1	194.88	214.64
1	51	25.74	0.82	-1.6	2	135.99	113.88
2	70	23.91	0.72	-2.6	3	110.17	80.53
2	57	20.56	0.66	-3.1	3	163.23	166.97
1	54	26.59	0.94	-0.6	1	137.17	124.48
1	67	23.5	0.89	-1.1	2	152.23	148.89
1	83	21.37	0.81	-1.7	2	95.36	63.65
1	52	27.65	0.99	-0.2	1	188.15	208.34
1	55	26.51	0.89	-1.1	2	129.25	109.27
2	54	20.89	0.65	-3.2	3	147.9	130.45
1	51	27.07	0.59	-3.5	3	124.94	109.91
2	61	26.82	0.74	-2.5	3	136.75	115.79
1	50	26.42	1.15	1.1	1	147.13	122.09
2	54	25.35	0.59	-3.7	3	153.69	145.78
1	55	26.91	0.99	-0.2	1	157.05	154.59
2	57	25.04	0.77	-2.2	2	179.5	184.99
1	56	21.36	0.97	-0.4	1	182.95	209.87
2	56	27.38	0.68	-3	3	121.23	93
1	58	23.88	0.73	-2.4	2	141.99	127.91
2	56	24.84	0.7	-2.7	3	166.72	160.93
1	56	25.89	0.9	-1	2	208.8	220.86
2	82	21.63	0.54	-4.1	3	107.72	80.27
2	57	24.31	0.58	-3.8	3	147.97	133.43
2	60	26.7	1.09	0.6	1	174.99	171.83
1	53	24.94	0.77	-2	2	151.23	146.33
2	59	22.59	0.55	-4	3	106.97	69.49
1	60	28.5	0.95	-0.6	1	196	208.49
2	62	21.04	0.61	-3.5	3	120.95	91.76
2	53	26.83	0.89	-1.2	2	176.56	170.35
1	58	24.43	1.07	0.4	1	189.06	180.67
2	51	37.87	0.85	-1.5	2	174.3	177.82
1	56	24.29	0.71	-2.6	3	95.33	58.26
1	63	20.81	0.92	-0.8	1	148.77	139.02
1	54	22.25	0.91	-0.9	1	150.13	137.48
2	57	28.85	0.94	-0.8	1	179.49	172.1
1	56	29.76	1.1	0.7	1	201.36	200.82
1	62	26.08	0.72	-2.5	3	129.19	116.65
2	59	20.02	0.79	-2.2	2	172.49	161.71
1	51	26.58	0.94	-0.8	1	148.01	134.75
1	57	23.59	0.92	-0.8	1	168.05	169.74
1	56	25.16	0.74	-2.3	2	159.58	156.08
2	55	21.76	0.76	-2.3	2	145.1	133.26
2	60	28.28	0.63	-3.3	3	120.27	89.99
2	54	24.02	0.7	-2.8	3	168.12	165.94
2	50	24.12	0.83	-1.7	2	154.23	157.68
2	67	22.38	0.77	-2.2	2	114.66	85.65
1	67	27.77	1.02	0	1	148.95	140.72
2	67	22.37	0.73	-2.5	3	106.37	80.08
2	59	27.82	0.8	-2	2	144.1	131.89
1	51	25.47	0.82	-1.6	2	148.95	145.53
1	78	19.81	0.91	-0.9	1	158.05	141.93
2	58	28.09	0.91	-1	2	165.92	157.53
2	72	24.3	0.66	-3.1	3	81.43	39.09
2	53	21.37	0.66	-3.1	3	157.25	150.54
2	59	28.64	0.84	-1.6	2	164.25	153.18
2	63	21.43	0.6	-3.6	3	123.58	96.24
1	63	20.7	0.8	-1.8	2	143.41	130.97
1	53	25.57	0.82	-1.6	2	177.45	179.14
2	51	21.27	0.77	-2.2	2	135.76	132.97
2	54	25.64	0.71	-2.7	3	146.76	138.3
2	51	24.28	0.77	-2.2	2	142.4	128.42
1	62	29.6	1.01	0	1	141.63	122.22
2	52	20.21	0.73	-2.6	3	156.26	155.7
2	53	22.52	0.64	-3.3	3	140.96	130.46
2	60	27.19	0.72	-2.6	3	153.99	154.14
2	56	25.01	0.61	-3.5	3	143.92	131.43
2	53	27.42	0.9	-1.1	2	159.15	165.17
2	54	26.66	0.9	-1.1	2	172.57	117.41
2	59	20.57	0.67	-3.1	3	134.64	221.9
1	54	27.32	0.98	-0.3	1	208.27	169.31
1	58	29.58	0.98	-0.3	1	167.29	157.62
2	53	22.79	0.77	-2.2	2	159.66	150.18
2	58	24.18	0.69	-2.8	3	153.63	114.76
2	63	23.35	0.68	-3	3	131.04	158.71
2	55	19	0.83	-1.7	2	165.05	152.24
1	68	24.86	1	-0.2	1	160.74	103.52
2	63	25.64	0.72	-2.6	3	126.88	159.95
2	67	22.58	0.9	-1.1	2	174.1	147.68
1	63	23.82	0.73	-2.4	2	115.03	88.63
2	53	25.32	0.69	-2.8	3	162.41	158.6
2	60	28.08	0.74	-2.4	2	134.6	120.68
1	55	24.06	0.73	-2.4	2	163.64	156.31
1	51	27.63	0.88	-1.1	2	164.1	156.19
1	66	28.61	1.11	0.7	1	161.05	139.08
2	53	25.8	0.8	-1.9	2	177.68	179.68
2	71	21.1	0.6	-3.6	3	156.4	147.9
1	58	25.19	1.02	0.1	1	189.57	200.26
1	51	25.39	0.94	-0.6	1	185.31	187.64
2	59	20.17	0.77	-2.2	2	165	153.62
1	55	22.88	1.16	1.2	1	215.19	234.82
2	57	19.56	0.71	-2.7	3	161.4	154.42
1	55	23.7	1	-0.1	1	158.67	146.91
1	55	22.84	0.72	-2.5	3	155.99	146.96
2	56	25.54	1	-0.3	1	169.6	168.94
2	55	22.2	0.87	-1.3	2	144.92	128.24
2	54	23.09	0.91	-1.1	2	166.17	164.74
2	54	23.73	0.51	-4.4	3	142.02	126.33
1	50	0	0.91	-0.9	1	143.22	125.62
1	64	26.5	1.03	0.1	1	139.42	121.45
1	60	31.58	0.85	-1.4	2	140.56	129.75
2	60	24.54	0.88	-1.4	2	162.83	152.65
1	61	22.18	0.67	-2.9	3	142.67	129.2
2	51	23.95	0.78	-2.1	2	172.34	158.13
2	67	23.68	0.62	-3.5	3	122.75	89.59
1	57	19.14	0.83	-1.5	2	164.73	166.8
2	58	28.72	0.74	-2.4	2	147.7	122.82
2	59	29.01	0.82	-1.8	2	152.75	135
1	51	24.43	0.72	-2.5	3	125.96	98.55
2	52	25.7	0.78	-2.3	2	158.03	153.05
1	56	28.4	1.01	0	1	163.01	165.12
2	74	22.84	0.75	-2.4	2	121.24	100.87
1	74	24.39	0.77	-2.1	2	161.42	143.26
1	57	25.7	0.63	-3.2	3	154.92	146.36
1	53	24.96	1.12	0.8	1	177.27	190.42
1	56	20.28	0.96	-0.5	1	115.75	87.59
2	54	27.78	0.82	-1.8	2	161.14	158.24
1	54	28.1	1.03	0.1	1	160.34	161.22
1	53	32.46	1.07	0.5	1	180.9	180.44
1	57	20.23	0.94	-0.6	1	132.98	120.95
2	60	28.52	0.64	-3.3	3	133.91	120.24
2	61	32.01	0.86	-1.4	2	163.5	159.46
2	71	23.74	0.58	-3.8	3	99.47	65.74
1	50	25.88	0.94	-0.6	1	177.16	181.93
2	58	26.16	0.95	-0.7	1	170.43	154.42
2	57	22.15	0.51	-4.4	3	115.09	92.52
1	82	23.96	0.73	-2.4	2	110.3	82.83
1	54	27.63	0.88	-1.1	2	150.97	139.05
2	69	27.59	0.65	-3.2	3	134.41	108.14
1	53	30.4	0.87	-1.2	2	156.56	137.96
1	57	26.77	1.06	0.3	1	201.48	205.03
1	58	26.4	0.72	-2.4	2	146.41	126.34
1	62	31.3	1.35	2.8	1	175.83	168.44
2	54	23.53	0.7	-2.8	3	155.54	151.47
2	57	29.01	0.82	-1.8	2	148.64	125.98
1	52	24.85	0.93	-0.7	1	183.87	184.06
1	58	21.95	0.87	-1.3	2	156.28	146.43
1	62	26.75	0.9	-1	2	156.47	153.48
2	55	25.46	0.78	-2	2	151.39	139.65
2	61	26.48	0.68	-2.9	3	132.88	105.47
2	56	27.2	0.79	-2	2	165.83	147.56
2	67	22.67	0.65	-3.2	3	119.81	91.3
2	65	27.9	0.67	-3	3	105.51	67.13
2	56	25.44	0.81	-1.8	2	152.25	136.31
2	52	24.23	0.81	-1.9	2	153.28	147.52
2	50	24.95	1.23	1.6	1	236.32	266.96
1	52	23.26	0.78	-2	2	141.64	117.73
2	54	23.66	0.69	-2.9	3	115.89	88.99
1	57	22.8	1.01	-0.1	1	193.32	189.08
1	56	24.45	0.93	-0.7	1	146.49	138.75
1	67	27.42	0.85	-1.4	2	111.2	94.41
2	57	21.29	0.9	-1.1	2	129.39	124.84
2	65	30.3	0.95	-0.7	1	124.42	108.72
1	55	28.54	1.11	0.8	1	215.52	223.19
1	56	24.47	0.87	-1.2	2	169.23	181.82
2	76	28.94	0.65	-3.2	3	133.07	98.55
2	55	19.52	0.92	-1	2	180.95	175.57
2	79	24.6	0.49	-4.6	3	63.06	19.18
1	80	26.71	0.9	-0.9	1	131.54	111.64
2	50	26.35	0.84	-1.6	2	200.15	210.5
1	64	24.84	0.84	-1.4	2	164.84	150.43
2	50	25.58	0.68	-3	3	154.13	154.46
2	58	21.35	0.8	-2	2	106.38	97.47
1	62	25.91	0.62	-3.3	3	126.91	125.33
1	57	23.66	0.83	-1.6	2	131.13	132.71
1	58	26.64	1.15	1.1	1	164.17	188.33
2	67	31.92	0.71	-2.7	3	101.53	104.44
1	61	18.02	0.75	-2.2	2	118.61	125.89
1	51	24.82	1.16	1.2	1	157.84	176.05
1	64	27	1.25	2	1	188.65	219.98
1	52	25.68	0.93	-0.7	1	174.2	195.25
1	50	22.5	0.9	-0.9	1	154.88	170.19
1	56	27.88	1.11	0.8	1	172.89	189.26
2	54	23.65	0.87	-1.4	2	128.45	122.49
1	55	26.49	0.73	-2.4	2	153.23	164.65
2	51	25.59	0.9	-1.1	2	180.32	205.15
1	57	26.15	0.69	-2.7	3	111.02	101.02
1	50	23.91	0.74	-2.3	2	126.3	121.82
1	52	28.18	1.18	1.3	1	211.61	242.85
2	72	22.72	0.75	-2.4	2	124.52	125.27
2	55	27.09	0.88	-1.3	2	153.19	144.89
2	55	24.77	0.84	-1.6	2	144.38	154.89
2	59	20.2	0.76	-2.3	2	141.12	143.79
2	54	24.73	0.81	-1.9	2	150.19	177.12
2	53	22.64	0.78	-2.1	2	149.81	171.94
2	52	25.84	0.68	-3	3	130.12	130.72
2	50	25.06	0.81	-1.9	2	159.57	166.43
1	58	22.89	1.21	1.6	1	216.24	254.06
2	59	23.08	0.74	-2.4	2	118.37	110.42
1	55	24.63	0.61	-3.3	3	124.35	124.3
1	58	24.05	1.01	-0.1	1	113.88	98.02
2	69	21.38	0.72	-2.6	3	152.15	161.71
1	59	28.17	1.03	0.1	1	131.2	125.88
2	59	22.67	0.72	-2.6	3	140.07	140.39
1	57	23.89	0.84	-1.5	2	124.34	123.77
1	64	23.92	0.84	-1.5	2	118.95	115.84
1	56	29.79	1.14	1	1	195.11	232.06
2	60	18.7	0.59	-3.7	3	120.8	129.1
2	53	30.97	0.81	-1.8	2	155.36	169.84
2	52	18.73	0.86	-1.4	2	174.81	212.69
1	63	25.48	0.71	-2.6	3	134.45	126.44
2	58	19.33	0.83	-1.7	2	144.69	156.12
1	65	26.08	1.03	0.1	1	180.19	195.13
2	52	27.65	0.94	-0.7	1	164.5	181.38
2	53	27.51	0.89	-1.2	2	171.01	184.17
1	58	31.49	0.91	-0.9	1	143.98	152.65
1	51	24.46	0.83	-1.6	2	146.91	142.53
2	52	24.01	0.92	-0.9	1	174.53	204.66
2	57	25.3	0.66	-3.1	3	126.18	127.9
2	79	23.78	0.75	-2.3	2	96.36	67.61
2	53	24.78	0.8	-1.9	2	121.72	106.01
2	67	26.55	0.94	-0.8	1	117.6	120.02
2	58	29.24	0.5	-4.4	3	84.1	65.16
2	54	28.2	0.63	-3.4	3	147.76	145.78
1	56	26.33	0.84	-1.5	2	123.23	123.21
1	62	20.16	0.94	-0.6	1	144.34	166.18
2	59	22.7	0.74	-2.4	2	85.86	69.94
1	50	25.86	1.1	0.7	1	169.78	176.73
2	54	26.88	0.87	-1.4	2	123.11	121.65
1	56	35.11	0.84	-1.4	2	125.58	129.26
2	59	19.24	0.5	-4.4	3	86.29	79.17
1	63	20.64	0.57	-3.8	3	78.94	58.23
2	50	29.69	0.91	-1	2	175.76	213.61
2	59	27.45	1.03	0	1	167.6	189.95
1	62	26.85	0.79	-1.9	2	102.47	80.07
1	57	22.61	0.73	-2.4	2	100.43	88.64
2	50	21.01	1	-0.3	1	183.71	214.36
2	53	18.53	0.79	-2.1	2	136.53	151.47
2	66	25.4	0.5	-4.5	3	110.62	91.82
2	51	22.96	0.9	-1.1	2	144.88	157.94
1	50	28.32	1.07	0.4	1	205.48	218.53
2	61	32.3	0.95	-0.7	1	117.02	119.88
2	73	24.11	0.65	-3.2	3	109.02	81.15
2	74	33.36	0.55	-4	3	102.2	82.57
1	57	25.14	1	-0.1	1	164.83	193.86
2	65	28.6	0.8	-1.9	2	120.33	108.03
2	54	23.87	0.82	-1.8	2	147.79	162.61
2	57	20.36	0.7	-2.7	3	143.98	168.55
1	64	24.5	1.1	0.7	1	178.17	196.89
1	52	23.7	0.81	-1.7	2	139.53	141.76
2	56	20.98	0.66	-3.1	3	122.66	131.6
2	77	27.66	0.59	-3.7	3	77.9	50.48
1	65	25.3	1.15	1.1	1	165.48	189.4
2	63	24.95	0.66	-3.1	3	115.59	104.35
1	57	26.13	0.81	-1.7	2	140.62	142.94
1	66	21.27	0.88	-1.1	2	162.54	198.26
2	55	21.46	1.04	0	1	145.37	149.17
2	68	22.55	0.65	-3.2	3	116.07	111.84
2	68	24.97	0.59	-3.7	3	95.74	77.92
2	56	22.52	0.87	-1.3	2	168.79	205.2
1	54	26.56	1.07	0.4	1	165.86	197.05
2	53	22.94	0.83	-1.7	2	147.63	169.72
2	55	25.65	0.59	-3.7	3	102	95.19
1	50	27.14	0.93	-0.7	1	132.27	140.97
2	51	20.55	0.56	-3.9	3	104.49	109.84
2	57	27.51	0.7	-2.8	3	120.8	113.36
2	65	22	0.83	-1.7	2	126.33	141.6
1	55	25.27	1.18	1.3	1	207	268.38
1	55	28.89	0.97	-0.4	1	156.55	180.13
1	56	25.28	0.89	-1.1	2	131.02	121.35
1	68	26.46	0.78	-2	2	140.56	137.31
1	54	25.08	1.05	0.3	1	172.31	188.15
1	50	24.43	0.78	-2	2	135.99	126.98
1	57	24.96	0.89	-1	2	141.14	145.52
2	56	25.04	0.84	-1.6	2	153.08	150.17
1	57	28.44	0.95	-0.5	1	150.92	170.38
1	54	25.15	0.89	-1.1	2	122.39	125.46
2	55	23.87	0.69	-3.1	3	122.4	120.21
1	53	25.92	1.27	2.1	1	170.46	188.44
1	57	27.08	0.74	-2.3	2	106.83	86.28
1	57	33.81	0.98	-0.3	1	140.1	161.56
2	57	24.84	0.68	-2.9	3	108.14	101.41
1	56	27.48	0.98	-0.3	1	154.22	155.58
1	62	25.43	0.9	-1	2	138.01	131.06
1	52	26.61	1.05	0.3	1	171.14	207.94
1	57	25.41	0.9	-1	2	158.21	182.09
1	57	29.47	0.96	-0.5	1	163.25	171.1
1	55	24.73	1.07	0.5	1	137.59	148.91
2	55	28.58	0.6	-3.6	3	114.55	96.81
1	52	22.18	0.92	-0.8	1	131.27	132.76
2	61	20.33	0.6	-3.6	3	91.34	62.72
2	53	23.56	1	-0.3	1	172.81	182.64
1	58	23.19	0.7	-2.7	3	100.57	86.02
1	54	26.17	0.91	-0.9	1	138.91	152.11
2	58	24.03	0.71	-2.7	3	155.33	166.73
1	56	28.9	0.96	-0.5	1	122.71	133.42
2	76	28.07	0.75	-2.4	2	95.27	80.03
1	58	24.49	0.81	-1.7	2	141.48	143.53
1	52	30.67	0.76	-2.2	2	150.95	161.88
2	54	26.82	0.79	-2	2	115.23	111.29
2	50	20.42	0.79	-2	2	142.09	170.82
2	68	19.86	0.52	-4.2	3	80.68	59.72

## Sheet: Sheet2
性别	年龄	BMI	BMD	T	分级	HAP	CT
2	54	18.96	0.76	-2.3	2	180.94	203.07
2	55	28.44	0.64	-3.3	3	140.89	121.27
2	59	22.04	0.84	-1.6	2	142.16	131.51
2	67	28.34	0.78	-2.1	2	100.72	64.2
2	56	22.93	0.75	-2.4	2	140.68	121.76
2	71	22.06	0.66	-3.1	3	132.03	119.28
2	50	24	0.9	-1.1	2	165.62	161.2
2	66	24.83	0.62	-3.5	3	127.75	114.38
2	51	27.49	1.15	1	1	244.47	278.44
2	71	27.5	0.76	-2.3	2	114.15	90.63
2	66	25.19	0.66	-3.1	3	139.84	120.89
2	69	26.82	0.63	-3.4	3	117.28	78.42
2	54	33.52	0.89	-1.2	2	152.72	139.81
2	57	25.33	0.64	-3.3	3	113.77	87.29
2	61	22.43	0.68	-2.9	3	139.74	108.11
2	66	20.52	0.44	-4.9	3	91.39	55.31
2	54	23.44	0.75	-2.4	2	150.65	144.17
2	68	25.1	1.1	0.6	1	139.62	121.84
2	56	23.86	0.79	-2	2	118.06	88.66
2	55	19.53	0.85	-1.6	2	155.19	158.11
2	58	23.4	0.54	-4.1	3	79.48	33.64
2	60	23.83	0.64	-3.3	3	138.88	124.31
2	60	29.9	0.69	-2.8	3	123.31	109.85
2	65	25.93	0.68	-2.9	3	130.06	105.45
2	55	22.01	0.56	-3.9	3	135.54	116.14
2	61	27.26	0.65	-3.2	3	136.37	116.39
2	58	25.8	0.81	-1.9	2	186.21	184.78
2	54	21.03	0.74	-2.5	3	138.96	128.54
2	50	24.94	1.02	-0.2	1	211.25	218.18
2	57	18.67	0.79	-2.2	2	107.72	71.69
2	56	24.46	0.66	-3.1	3	118.81	99.12
2	56	30.27	0	-2.7	3	129.1	102.3
2	53	23.51	0.78	-2.1	2	139.2	127.54
2	62	19.75	0.65	-3.2	3	130.95	121.35
2	55	24.12	0.54	-4.1	3	139.47	121.16
2	52	18.97	0.65	-3.2	3	134.56	126.3
2	54	22.5	0.58	-3.8	3	133.41	116.1
2	61	25.08	0.72	-2.6	3	162.55	159.12
2	51	22.75	0.76	-2.3	2	169.77	177.82
2	55	24.46	0.56	-3.9	3	141.51	121.78
2	71	26.22	0.7	-2.8	3	102.65	72.47
2	61	21.89	0.72	-2.6	3	123.09	88.08
2	62	22.84	0.85	-1.5	2	162.85	100.72
2	76	20.05	0.52	-4.3	3	127.31	72.44
2	65	21.44	0.5	-4.5	3	99.98	121.04
2	58	21.85	0.83	-1.7	2	129.48	129.61
2	67	25.1	0.65	-3.2	3	179.42	103.93
2	57	24.87	0.77	-2.2	2	126.03	119.69
2	51	19.98	0.68	-3	3	168.06	137.08
2	53	23.65	0.82	-1.7	2	110.28	148.23
2	61	21.67	0.57	-3.9	3	131.62	175.13
2	56	24.5	0.77	-2.2	2	162.22	147.33
2	53	24.86	0.85	-1.5	2	154.7	100.92
2	54	23.75	0.58	-3.7	3	118.66	128
2	64	21.75	0.77	-2.2	2	109.32	115.83
2	60	23.45	0.75	-2.4	2	131.43	144.91
2	55	29.06	0.71	-2.7	3	189.54	156.84
2	55	23.74	0.73	-2.5	3	149.74	157.9
2	65	20.88	0.61	-3.5	3	155.35	140.96
2	55	23.44	0.87	-1.3	2	148.33	89.87
2	54	22.68	0.68	-2.9	3	115.84	196.71
2	62	23.98	0.75	-2.4	2	193.61	133.28
2	54	28.04	0.65	-3.2	3	135.06	201.63
2	54	29.45	0.94	-0.8	1	159.75	93.17
2	53	23.41	0.86	-1.4	2	163.34	171.3
2	72	20.41	0.78	-2.2	2	116.67	91
2	53	25.91	0.55	-4	3	135.17	144.62
2	66	21.79	0.86	-1.5	2	150.48	140.44
2	56	27.35	0.63	-3.4	3	149.14	134.76
2	63	25.89	0.76	-2.3	2	139.6	125.75
2	50	25.52	0.63	-3.3	3	138.35	118.48
2	62	24.2	0.66	-3.1	3	133.07	121.76
2	50	23.8	0.84	-1.6	2	172.93	160.03
2	50	22.74	0.97	-0.6	1	187.81	199.73
2	57	22.84	0.82	-1.7	2	162.87	151.43
2	50	24.6	0.93	-0.8	1	136.27	134.05
2	55	25.27	0.87	-1.4	2	164.74	156.94
2	58	26.38	0.72	-2.6	3	153.66	137.26
2	55	22.66	0.88	-1.2	2	214.58	224.38
2	53	22.38	0.96	-0.6	1	175.42	172.29
2	50	27.03	0.89	-1.2	2	232.05	257.29
2	55	22.58	0.75	-2.4	2	132.57	118.71
2	54	20.41	0.75	-2.3	2	157.88	158.62
2	51	22.33	0.89	-1.2	2	158.41	152.54
2	63	21.4	0.82	-1.8	2	148.27	137.04
2	60	26.26	0.71	-2.7	3	125.05	99.99
2	70	23.91	0.72	-2.6	3	110.17	80.53
2	57	20.56	0.66	-3.1	3	163.23	166.97
2	54	20.89	0.65	-3.2	3	147.9	130.45
2	61	26.82	0.74	-2.5	3	136.75	115.79
2	54	25.35	0.59	-3.7	3	153.69	145.78
2	57	25.04	0.77	-2.2	2	179.5	184.99
2	56	27.38	0.68	-3	3	121.23	93
2	56	24.84	0.7	-2.7	3	166.72	160.93
2	82	21.63	0.54	-4.1	3	107.72	80.27
2	57	24.31	0.58	-3.8	3	147.97	133.43
2	60	26.7	1.09	0.6	1	174.99	171.83
2	59	22.59	0.55	-4	3	106.97	69.49
2	62	21.04	0.61	-3.5	3	120.95	91.76
2	53	26.83	0.89	-1.2	2	176.56	170.35
2	51	37.87	0.85	-1.5	2	174.3	177.82
2	57	28.85	0.94	-0.8	1	179.49	172.1
2	59	20.02	0.79	-2.2	2	172.49	161.71
2	55	21.76	0.76	-2.3	2	145.1	133.26
2	60	28.28	0.63	-3.3	3	120.27	89.99
2	54	24.02	0.7	-2.8	3	168.12	165.94
2	50	24.12	0.83	-1.7	2	154.23	157.68
2	67	22.38	0.77	-2.2	2	114.66	85.65
2	67	22.37	0.73	-2.5	3	106.37	80.08
2	59	27.82	0.8	-2	2	144.1	131.89
2	58	28.09	0.91	-1	2	165.92	157.53
2	72	24.3	0.66	-3.1	3	81.43	39.09
2	53	21.37	0.66	-3.1	3	157.25	150.54
2	59	28.64	0.84	-1.6	2	164.25	153.18
2	63	21.43	0.6	-3.6	3	123.58	96.24
2	51	21.27	0.77	-2.2	2	135.76	132.97
2	54	25.64	0.71	-2.7	3	146.76	138.3
2	51	24.28	0.77	-2.2	2	142.4	128.42
2	52	20.21	0.73	-2.6	3	156.26	155.7
2	53	22.52	0.64	-3.3	3	140.96	130.46
2	60	27.19	0.72	-2.6	3	153.99	154.14
2	56	25.01	0.61	-3.5	3	143.92	131.43
2	53	27.42	0.9	-1.1	2	159.15	165.17
2	54	26.66	0.9	-1.1	2	172.57	117.41
2	59	20.57	0.67	-3.1	3	134.64	221.9
2	53	22.79	0.77	-2.2	2	159.66	150.18
2	58	24.18	0.69	-2.8	3	153.63	114.76
2	63	23.35	0.68	-3	3	131.04	158.71
2	55	19	0.83	-1.7	2	165.05	152.24
2	63	25.64	0.72	-2.6	3	126.88	159.95
2	67	22.58	0.9	-1.1	2	174.1	147.68
2	53	25.32	0.69	-2.8	3	162.41	158.6
2	60	28.08	0.74	-2.4	2	134.6	120.68
2	53	25.8	0.8	-1.9	2	177.68	179.68
2	71	21.1	0.6	-3.6	3	156.4	147.9
2	59	20.17	0.77	-2.2	2	165	153.62
2	57	19.56	0.71	-2.7	3	161.4	154.42
2	56	25.54	1	-0.3	1	169.6	168.94
2	55	22.2	0.87	-1.3	2	144.92	128.24
2	54	23.09	0.91	-1.1	2	166.17	164.74
2	54	23.73	0.51	-4.4	3	142.02	126.33
2	60	24.54	0.88	-1.4	2	162.83	152.65
2	51	23.95	0.78	-2.1	2	172.34	158.13
2	67	23.68	0.62	-3.5	3	122.75	89.59
2	58	28.72	0.74	-2.4	2	147.7	122.82
2	59	29.01	0.82	-1.8	2	152.75	135
2	52	25.7	0.78	-2.3	2	158.03	153.05
2	74	22.84	0.75	-2.4	2	121.24	100.87
2	54	27.78	0.82	-1.8	2	161.14	158.24
2	60	28.52	0.64	-3.3	3	133.91	120.24
2	61	32.01	0.86	-1.4	2	163.5	159.46
2	71	23.74	0.58	-3.8	3	99.47	65.74
2	58	26.16	0.95	-0.7	1	170.43	154.42
2	57	22.15	0.51	-4.4	3	115.09	92.52
2	69	27.59	0.65	-3.2	3	134.41	108.14
2	54	23.53	0.7	-2.8	3	155.54	151.47
2	57	29.01	0.82	-1.8	2	148.64	125.98
2	55	25.46	0.78	-2	2	151.39	139.65
2	61	26.48	0.68	-2.9	3	132.88	105.47
2	56	27.2	0.79	-2	2	165.83	147.56
2	67	22.67	0.65	-3.2	3	119.81	91.3
2	65	27.9	0.67	-3	3	105.51	67.13
2	56	25.44	0.81	-1.8	2	152.25	136.31
2	52	24.23	0.81	-1.9	2	153.28	147.52
2	50	24.95	1.23	1.6	1	236.32	266.96
2	54	23.66	0.69	-2.9	3	115.89	88.99
2	57	21.29	0.9	-1.1	2	129.39	124.84
2	65	30.3	0.95	-0.7	1	124.42	108.72
2	76	28.94	0.65	-3.2	3	133.07	98.55
2	55	19.52	0.92	-1	2	180.95	175.57
2	79	24.6	0.49	-4.6	3	63.06	19.18
2	50	26.35	0.84	-1.6	2	200.15	210.5
2	50	25.58	0.68	-3	3	154.13	154.46
2	58	21.35	0.8	-2	2	106.38	97.47
2	67	31.92	0.71	-2.7	3	101.53	104.44
2	54	23.65	0.87	-1.4	2	128.45	122.49
2	51	25.59	0.9	-1.1	2	180.32	205.15
2	72	22.72	0.75	-2.4	2	124.52	125.27
2	55	27.09	0.88	-1.3	2	153.19	144.89
2	55	24.77	0.84	-1.6	2	144.38	154.89
2	59	20.2	0.76	-2.3	2	141.12	143.79
2	54	24.73	0.81	-1.9	2	150.19	177.12
2	53	22.64	0.78	-2.1	2	149.81	171.94
2	52	25.84	0.68	-3	3	130.12	130.72
2	50	25.06	0.81	-1.9	2	159.57	166.43
2	59	23.08	0.74	-2.4	2	118.37	110.42
2	69	21.38	0.72	-2.6	3	152.15	161.71
2	59	22.67	0.72	-2.6	3	140.07	140.39
2	60	18.7	0.59	-3.7	3	120.8	129.1
2	53	30.97	0.81	-1.8	2	155.36	169.84
2	52	18.73	0.86	-1.4	2	174.81	212.69
2	58	19.33	0.83	-1.7	2	144.69	156.12
2	52	27.65	0.94	-0.7	1	164.5	181.38
2	53	27.51	0.89	-1.2	2	171.01	184.17
2	52	24.01	0.92	-0.9	1	174.53	204.66
2	57	25.3	0.66	-3.1	3	126.18	127.9
2	79	23.78	0.75	-2.3	2	96.36	67.61
2	53	24.78	0.8	-1.9	2	121.72	106.01
2	67	26.55	0.94	-0.8	1	117.6	120.02
2	58	29.24	0.5	-4.4	3	84.1	65.16
2	54	28.2	0.63	-3.4	3	147.76	145.78
2	59	22.7	0.74	-2.4	2	85.86	69.94
2	54	26.88	0.87	-1.4	2	123.11	121.65
2	59	19.24	0.5	-4.4	3	86.29	79.17
2	50	29.69	0.91	-1	2	175.76	213.61
2	59	27.45	1.03	0	1	167.6	189.95
2	50	21.01	1	-0.3	1	183.71	214.36
2	53	18.53	0.79	-2.1	2	136.53	151.47
2	66	25.4	0.5	-4.5	3	110.62	91.82
2	51	22.96	0.9	-1.1	2	144.88	157.94
2	61	32.3	0.95	-0.7	1	117.02	119.88
2	73	24.11	0.65	-3.2	3	109.02	81.15
2	74	33.36	0.55	-4	3	102.2	82.57
2	65	28.6	0.8	-1.9	2	120.33	108.03
2	54	23.87	0.82	-1.8	2	147.79	162.61
2	57	20.36	0.7	-2.7	3	143.98	168.55
2	56	20.98	0.66	-3.1	3	122.66	131.6
2	77	27.66	0.59	-3.7	3	77.9	50.48
2	63	24.95	0.66	-3.1	3	115.59	104.35
2	55	21.46	1.04	0	1	145.37	149.17
2	68	22.55	0.65	-3.2	3	116.07	111.84
2	68	24.97	0.59	-3.7	3	95.74	77.92
2	56	22.52	0.87	-1.3	2	168.79	205.2
2	53	22.94	0.83	-1.7	2	147.63	169.72
2	55	25.65	0.59	-3.7	3	102	95.19
2	51	20.55	0.56	-3.9	3	104.49	109.84
2	57	27.51	0.7	-2.8	3	120.8	113.36
2	65	22	0.83	-1.7	2	126.33	141.6
2	56	25.04	0.84	-1.6	2	153.08	150.17
2	55	23.87	0.69	-3.1	3	122.4	120.21
2	57	24.84	0.68	-2.9	3	108.14	101.41
2	55	28.58	0.6	-3.6	3	114.55	96.81
2	61	20.33	0.6	-3.6	3	91.34	62.72
2	53	23.56	1	-0.3	1	172.81	182.64
2	58	24.03	0.71	-2.7	3	155.33	166.73
2	76	28.07	0.75	-2.4	2	95.27	80.03
2	54	26.82	0.79	-2	2	115.23	111.29
2	50	20.42	0.79	-2	2	142.09	170.82
2	68	19.86	0.52	-4.2	3	80.68	59.72
